# Supplementary material for: 2-[(4-Chlorobenzyl)iminomethyl]phenol
Source: Acta Crystallogr Sect E Struct Rep Online. 2010 Aug 18;66(Pt 9):o2310. doi: 10.1107/S1600536810031508 (PMC3007859; doi:10.1107/S1600536810031508)
Supplement: Supplementary file 1 [file e-66-o2310-sup1.cif]

##############################################################################
###                                                                        ###
###        Electronic paper (Acta Crystallographica Section E)             ###
###                                                                        ###
##############################################################################
#                                                                            #
# This CIF contains the data in a paper accepted for publication in Acta     #
# Crystallographica Section E. It conforms to the requirements of Notes      #
# for Authors for Section E, and has been peer reviewed under the auspices   #
# of the IUCr Commission on Journals.                                        #
#                                                                            #
# Full details of the Crystallographic Information File format               #
# are given in the paper "The Crystallographic Information File (CIF):       #
# a New Standard Archive File for Crystallography" by S. R. Hall, F. H.      #
# Allen and I. D. Brown [Acta Cryst. (1991), A47, 655-685].                  #
#                                                                            #
# The current version of the core CIF dictionary is obtainable from          #
# ftp://ftp.iucr.org/pub/cif_core.dic. The current version number is 2.4.    #
#                                                                            #
# Software is freely available for graphical display of the structure(s) in  #
# this CIF.  For information consult the CIF home page http://www.iucr.org/  #
# cif/home.html                                                              #
#                                                                            #
# This file may be used for bona fide research purposes within the           #
# scientific community so long as proper attribution is given to the journal # 
# article from which it was obtained.                                        #
#                                                                            #
##############################################################################
                                             
data_global
_audit_creation_method     'WinGX routine CIF_UPDATE'
_audit_conform_dict_name     cif_core.dic
_audit_conform_dict_version     2.3
_journal_date_recd_electronic     2010-07-21
_journal_date_accepted     2010-08-05
_journal_name_full     'Acta Crystallographica, Section E'
_journal_year     2010
_journal_volume     66
_journal_issue      9
_journal_page_first     o2310
_journal_page_last     o2310
_journal_paper_category     QO
_journal_coeditor_code     DS2046
_publ_contact_author_name     'Nongnuj Muangsin'
_publ_contact_author_address
;
Research Centre of Bioorganic Chemistry, Department of Chemistry,
Faculty of Science, Chulalongkorn University, Bangkok, 10330,
Thailand
;
_publ_contact_author_email     'nongnuj.j@chula.ac.th'
_publ_contact_author_fax     '66-2-2187598'
_publ_contact_author_phone     '66-2-2187596'
_publ_section_title
;
2-[(4-Chlorobenzyl)iminomethyl]phenol
;
loop_
    _publ_author_name
    _publ_author_footnote
    _publ_author_address
    'Phurat, Chuttree' .
;
Research Centre of Bioorganic Chemistry, Department of Chemistry, Faculty of
Science, Chulalongkorn University, Bangkok, 10330,
Thailand
;
    'Teerawatananond, Thapong' .
;
Research Centre of Bioorganic Chemistry, Department of Chemistry, Faculty of
Science, Chulalongkorn University, Bangkok, 10330,
Thailand
;
    'Muangsin, Nongnuj' .
;
Research Centre of Bioorganic Chemistry, Department of Chemistry, Faculty of
Science, Chulalongkorn University, Bangkok, 10330,
Thailand
;
_publ_section_synopsis
;
# Insert blank lines between paragraphs ?
;
data_I
_audit_creation_method     'WinGX routine CIF_UPDATE'
_chemical_name_systematic
;
2-[(4-Chlorobenzyl)iminomethyl]phenol
;
_chemical_formula_moiety     'C14 H12 Cl N O'
_chemical_formula_sum     'C14 H12 Cl N O'
_chemical_formula_iupac     'C14 H12 Cl N O'
_chemical_formula_weight     245.7
_symmetry_cell_setting     orthorhombic
_symmetry_space_group_name_H-M     'P 21 21 21'
_symmetry_space_group_name_hall     'P 2ac 2ab'
loop_
    _symmetry_equiv_pos_as_xyz
    'x, y, z'
    '-x+1/2, -y, z+1/2'
    'x+1/2, -y+1/2, -z'
    '-x, y+1/2, -z+1/2'
_cell_length_a     6.2876(2)
_cell_length_b     12.2267(3)
_cell_length_c     16.2664(5)
_cell_angle_alpha     90
_cell_angle_beta     90
_cell_angle_gamma     90
_cell_volume     1250.51(6)
_cell_formula_units_Z     4
_cell_measurement_reflns_used     5069
_cell_measurement_theta_min     2.50
_cell_measurement_theta_max     22.82
_cell_measurement_temperature     296(2)
_exptl_crystal_description     prism
_exptl_crystal_colour     yellow
_exptl_crystal_size_max     0.45
_exptl_crystal_size_mid     0.20
_exptl_crystal_size_min     0.20
_exptl_crystal_density_diffrn     1.305
_exptl_crystal_density_method     'not measured'
_exptl_crystal_F_000     512
_exptl_absorpt_coefficient_mu     0.287
_exptl_absorpt_correction_type     multi-scan
_exptl_absorpt_process_details     '(SADABS; Bruker,2008)'
_exptl_absorpt_correction_T_min     0.933
_exptl_absorpt_correction_T_max     0.944
_diffrn_ambient_temperature     296(2)
_diffrn_radiation_type     MoK\a
_diffrn_radiation_wavelength     0.71073
_diffrn_radiation_source     'Mo K\a'
_diffrn_radiation_monochromator     graphite
_diffrn_measurement_device_type     'Bruker SMART APEXII CCD area-detector'
_diffrn_measurement_method     '\f and \w'
_diffrn_reflns_number     10586
_diffrn_reflns_av_R_equivalents     0.0275
_diffrn_reflns_theta_min     2.08
_diffrn_reflns_theta_max     26.29
_diffrn_reflns_theta_full     26.29
_diffrn_measured_fraction_theta_max     0.991
_diffrn_measured_fraction_theta_full     0.991
_diffrn_reflns_limit_h_min     -7
_diffrn_reflns_limit_h_max     7
_diffrn_reflns_limit_k_min     -15
_diffrn_reflns_limit_k_max     15
_diffrn_reflns_limit_l_min     -17
_diffrn_reflns_limit_l_max     20
_reflns_number_total     1479
_reflns_number_gt     1119
_reflns_threshold_expression     >2sigma(I)
_refine_ls_structure_factor_coef     Fsqd
_refine_ls_matrix_type     full
_refine_ls_R_factor_gt     0.0382
_refine_ls_wR_factor_ref     0.1065
_refine_ls_goodness_of_fit_ref     1.04
_refine_ls_restrained_S_all     0.998
_refine_ls_number_reflns     1479
_refine_ls_number_parameters     155
_refine_ls_number_restraints     143
_refine_ls_hydrogen_treatment     constr
_refine_ls_weighting_scheme     calc
_refine_ls_weighting_details
         'calc w=1/[\s^2^(Fo^2^)+(0.0436P)^2^+0.2636P] where P=(Fo^2^+2Fc^2^)/3'
_refine_ls_shift/su_max     0
_refine_diff_density_max     0.195
_refine_diff_density_min     -0.288
_refine_ls_extinction_method     none
_refine_ls_abs_structure_details     ?
_refine_ls_abs_structure_Flack     ?
loop_
    _atom_type_symbol
    _atom_type_description
    _atom_type_scat_dispersion_real
    _atom_type_scat_dispersion_imag
    _atom_type_scat_source
    C C 0.0033 0.0016 'International Tables Vol C Tables 4.2.6.8 and 6.1.1.4'
    H H 0 0 'International Tables Vol C Tables 4.2.6.8 and 6.1.1.4'
    Cl Cl 0.1484 0.1585 'International Tables Vol C Tables 4.2.6.8 and 6.1.1.4'
    N N 0.0061 0.0033 'International Tables Vol C Tables 4.2.6.8 and 6.1.1.4'
    O O 0.0106 0.006 'International Tables Vol C Tables 4.2.6.8 and 6.1.1.4'
_computing_data_collection     'APEX2 (Bruker, 2008)'
_computing_cell_refinement     'SAINT (Bruker, 2008)'
_computing_data_reduction     'SAINT (Bruker, 2008)'
_computing_structure_solution     'SHELXS97 (Sheldrick, 2008)'
_computing_structure_refinement     'SHELXL97 (Sheldrick, 2008)'
_computing_molecular_graphics     'ORTEP-3 (Farrugia, 1997)'
_computing_publication_material     'SHELXL97 (Sheldrick, 2008)'
loop_
    _atom_site_type_symbol
    _atom_site_label
    _atom_site_fract_x
    _atom_site_fract_y
    _atom_site_fract_z
    _atom_site_U_iso_or_equiv
    _atom_site_adp_type
    _atom_site_calc_flag
    _atom_site_refinement_flags
    _atom_site_occupancy
    _atom_site_disorder_assembly
    _atom_site_disorder_group
    C C1 0.7530(5) -0.3508(3) 0.9530(2) 0.0818(9) Uani d U 1 . .
    H H1 0.8887 -0.3216 0.9586 0.098 Uiso calc R 1 . .
    C C2 0.7031(8) -0.4471(3) 0.9927(2) 0.1008(12) Uani d U 1 . .
    H H2 0.8045 -0.4827 1.0246 0.121 Uiso calc R 1 . .
    C C3 0.5038(8) -0.4895(3) 0.9849(2) 0.0974(10) Uani d U 1 . .
    H H3 0.4697 -0.5542 1.0119 0.117 Uiso calc R 1 . .
    C C4 0.3524(6) -0.4384(2) 0.93779(19) 0.0815(8) Uani d U 1 . .
    H H4 0.2173 -0.4687 0.9329 0.098 Uiso calc R 1 . .
    C C5 0.6053(4) -0.2970(2) 0.90492(15) 0.0587(6) Uani d U 1 . .
    C C6 0.4010(4) -0.3415(2) 0.89741(17) 0.0616(7) Uani d U 1 . .
    C C7 0.6613(5) -0.1965(2) 0.86325(17) 0.0711(7) Uani d U 1 . .
    H H7 0.7986 -0.1693 0.869 0.085 Uiso calc R 1 . .
    C C8 0.5987(7) -0.0429(3) 0.7791(3) 0.1127(13) Uani d U 1 . .
    H H8A 0.5962 -0.0524 0.7199 0.135 Uiso calc R 1 . .
    H H8B 0.7433 -0.0256 0.7954 0.135 Uiso calc R 1 . .
    C C9 0.4535(6) 0.0487(2) 0.80299(19) 0.0789(9) Uani d U 1 . .
    C C10 0.2539(7) 0.0585(3) 0.76832(19) 0.0857(9) Uani d U 1 . .
    H H10 0.2115 0.0083 0.7287 0.103 Uiso calc R 1 . .
    C C11 0.1157(5) 0.1408(2) 0.79093(19) 0.0802(8) Uani d U 1 . .
    H H11 -0.0181 0.1461 0.7669 0.096 Uiso calc R 1 . .
    C C12 0.1783(5) 0.2140(2) 0.84889(19) 0.0748(8) Uani d U 1 . .
    C C13 0.3760(5) 0.2080(3) 0.8837(2) 0.0845(9) Uani d U 1 . .
    H H13 0.4181 0.259 0.9228 0.101 Uiso calc R 1 . .
    C C14 0.5117(5) 0.1255(3) 0.8600(2) 0.0877(9) Uani d U 1 . .
    H H14 0.6466 0.1219 0.8833 0.105 Uiso calc R 1 . .
    Cl Cl1 0.00322(17) 0.31716(7) 0.87960(8) 0.1204(4) Uani d U 1 . .
    N N1 0.5305(4) -0.14462(19) 0.81941(15) 0.0780(7) Uani d U 1 . .
    O O1 0.2507(3) -0.29358(18) 0.85185(14) 0.0864(6) Uani d U 1 . .
    H H1A 0.2973 -0.2364 0.8325 0.13 Uiso calc R 1 . .
loop_
    _atom_site_aniso_label
    _atom_site_aniso_U_11
    _atom_site_aniso_U_22
    _atom_site_aniso_U_33
    _atom_site_aniso_U_12
    _atom_site_aniso_U_13
    _atom_site_aniso_U_23
    C1 0.0706(17) 0.0856(19) 0.089(2) 0.0140(17) -0.0191(17) -0.0254(16)
    C2 0.122(3) 0.093(2) 0.087(2) 0.033(2) -0.020(2) -0.001(2)
    C3 0.137(3) 0.0691(18) 0.086(2) 0.012(2) 0.014(3) 0.0082(16)
    C4 0.086(2) 0.0660(16) 0.092(2) -0.0105(17) 0.0111(18) -0.0036(16)
    C5 0.0583(13) 0.0605(13) 0.0573(14) 0.0023(12) 0.0008(12) -0.0156(12)
    C6 0.0605(14) 0.0610(14) 0.0632(15) -0.0004(12) -0.0037(13) -0.0079(12)
    C7 0.0608(14) 0.0639(15) 0.0888(19) -0.0073(14) 0.0169(16) -0.0173(14)
    C8 0.129(3) 0.0797(19) 0.130(3) 0.006(2) 0.059(3) 0.028(2)
    C9 0.091(2) 0.0639(16) 0.0820(19) -0.0101(16) 0.0210(18) 0.0202(14)
    C10 0.111(2) 0.0767(19) 0.0700(18) -0.0259(19) 0.0009(19) 0.0051(16)
    C11 0.0789(18) 0.0806(18) 0.0811(19) -0.0202(17) -0.0148(17) 0.0214(16)
    C12 0.0780(17) 0.0599(14) 0.0864(19) -0.0126(15) 0.0028(16) 0.0179(14)
    C13 0.090(2) 0.0751(17) 0.089(2) -0.0144(17) -0.0140(19) -0.0004(16)
    C14 0.0728(18) 0.088(2) 0.102(2) -0.0088(19) -0.007(2) 0.0208(18)
    Cl1 0.1050(7) 0.0765(5) 0.1799(10) 0.0032(6) 0.0167(8) 0.0086(6)
    N1 0.0850(16) 0.0658(13) 0.0831(15) -0.0002(14) 0.0188(15) 0.0061(12)
    O1 0.0654(11) 0.0876(15) 0.1063(16) -0.0097(12) -0.0213(12) 0.0083(13)
_geom_special_details
;
All e.s.d.'s (except the e.s.d. in the dihedral angle between two l.s. planes)
are estimated using the full covariance matrix. The cell e.s.d.'s are taken
into account individually in the estimation of e.s.d.'s in distances, angles
and torsion angles; correlations between e.s.d.'s in cell parameters are only
used when they are defined by crystal symmetry. An approximate (isotropic)
treatment of cell e.s.d.'s is used for estimating e.s.d.'s involving l.s.
planes.
;
loop_
    _geom_bond_atom_site_label_1
    _geom_bond_atom_site_label_2
    _geom_bond_site_symmetry_2
    _geom_bond_distance
    _geom_bond_publ_flag
    C1 C2 . 1.379(5) ?
    C1 C5 . 1.380(4) ?
    C1 H1 . 0.93 ?
    C2 C3 . 1.362(6) ?
    C2 H2 . 0.93 ?
    C3 C4 . 1.372(5) ?
    C3 H3 . 0.93 ?
    C4 C6 . 1.389(4) ?
    C4 H4 . 0.93 ?
    C5 C6 . 1.401(4) ?
    C5 C7 . 1.446(4) ?
    C6 O1 . 1.336(3) ?
    C7 N1 . 1.260(3) ?
    C7 H7 . 0.93 ?
    C8 N1 . 1.470(4) ?
    C8 C9 . 1.497(5) ?
    C8 H8A . 0.97 ?
    C8 H8B . 0.97 ?
    C9 C14 . 1.369(4) ?
    C9 C10 . 1.381(5) ?
    C10 C11 . 1.379(5) ?
    C10 H10 . 0.93 ?
    C11 C12 . 1.358(4) ?
    C11 H11 . 0.93 ?
    C12 C13 . 1.367(4) ?
    C12 Cl1 . 1.747(3) ?
    C13 C14 . 1.376(5) ?
    C13 H13 . 0.93 ?
    C14 H14 . 0.93 ?
    O1 H1A . 0.82 ?
loop_
    _geom_angle_atom_site_label_1
    _geom_angle_atom_site_label_2
    _geom_angle_atom_site_label_3
    _geom_angle_site_symmetry_1
    _geom_angle_site_symmetry_3
    _geom_angle
    _geom_angle_publ_flag
    C2 C1 C5 . . 121.3(3) ?
    C2 C1 H1 . . 119.3 ?
    C5 C1 H1 . . 119.3 ?
    C3 C2 C1 . . 119.3(3) ?
    C3 C2 H2 . . 120.3 ?
    C1 C2 H2 . . 120.3 ?
    C2 C3 C4 . . 121.1(3) ?
    C2 C3 H3 . . 119.4 ?
    C4 C3 H3 . . 119.4 ?
    C3 C4 C6 . . 120.0(3) ?
    C3 C4 H4 . . 120 ?
    C6 C4 H4 . . 120 ?
    C1 C5 C6 . . 118.7(3) ?
    C1 C5 C7 . . 120.5(3) ?
    C6 C5 C7 . . 120.8(3) ?
    O1 C6 C4 . . 118.7(3) ?
    O1 C6 C5 . . 121.8(2) ?
    C4 C6 C5 . . 119.5(3) ?
    N1 C7 C5 . . 122.3(3) ?
    N1 C7 H7 . . 118.9 ?
    C5 C7 H7 . . 118.9 ?
    N1 C8 C9 . . 109.8(3) ?
    N1 C8 H8A . . 109.7 ?
    C9 C8 H8A . . 109.7 ?
    N1 C8 H8B . . 109.7 ?
    C9 C8 H8B . . 109.7 ?
    H8A C8 H8B . . 108.2 ?
    C14 C9 C10 . . 117.4(3) ?
    C14 C9 C8 . . 121.8(3) ?
    C10 C9 C8 . . 120.9(4) ?
    C11 C10 C9 . . 121.8(3) ?
    C11 C10 H10 . . 119.1 ?
    C9 C10 H10 . . 119.1 ?
    C12 C11 C10 . . 118.9(3) ?
    C12 C11 H11 . . 120.5 ?
    C10 C11 H11 . . 120.5 ?
    C11 C12 C13 . . 121.0(3) ?
    C11 C12 Cl1 . . 119.4(3) ?
    C13 C12 Cl1 . . 119.5(3) ?
    C12 C13 C14 . . 119.1(3) ?
    C12 C13 H13 . . 120.4 ?
    C14 C13 H13 . . 120.4 ?
    C9 C14 C13 . . 121.8(3) ?
    C9 C14 H14 . . 119.1 ?
    C13 C14 H14 . . 119.1 ?
    C7 N1 C8 . . 119.2(3) ?
    C6 O1 H1A . . 109.5 ?
loop_
    _geom_torsion_atom_site_label_1
    _geom_torsion_atom_site_label_2
    _geom_torsion_atom_site_label_3
    _geom_torsion_atom_site_label_4
    _geom_torsion_site_symmetry_1
    _geom_torsion_site_symmetry_2
    _geom_torsion_site_symmetry_3
    _geom_torsion_site_symmetry_4
    _geom_torsion
    _geom_torsion_publ_flag
    C5 C1 C2 C3 . . . . -0.4(5) ?
    C1 C2 C3 C4 . . . . 0.3(5) ?
    C2 C3 C4 C6 . . . . -0.3(5) ?
    C2 C1 C5 C6 . . . . 0.5(4) ?
    C2 C1 C5 C7 . . . . -179.5(3) ?
    C3 C4 C6 O1 . . . . 179.9(3) ?
    C3 C4 C6 C5 . . . . 0.3(4) ?
    C1 C5 C6 O1 . . . . -179.9(2) ?
    C7 C5 C6 O1 . . . . 0.1(4) ?
    C1 C5 C6 C4 . . . . -0.4(4) ?
    C7 C5 C6 C4 . . . . 179.6(2) ?
    C1 C5 C7 N1 . . . . -179.4(3) ?
    C6 C5 C7 N1 . . . . 0.6(4) ?
    N1 C8 C9 C14 . . . . 102.8(4) ?
    N1 C8 C9 C10 . . . . -76.8(4) ?
    C14 C9 C10 C11 . . . . -1.2(4) ?
    C8 C9 C10 C11 . . . . 178.4(3) ?
    C9 C10 C11 C12 . . . . 0.0(4) ?
    C10 C11 C12 C13 . . . . 1.1(4) ?
    C10 C11 C12 Cl1 . . . . -178.8(2) ?
    C11 C12 C13 C14 . . . . -0.8(4) ?
    Cl1 C12 C13 C14 . . . . 179.1(2) ?
    C10 C9 C14 C13 . . . . 1.5(4) ?
    C8 C9 C14 C13 . . . . -178.1(3) ?
    C12 C13 C14 C9 . . . . -0.6(5) ?
    C5 C7 N1 C8 . . . . 179.8(3) ?
    C9 C8 N1 C7 . . . . -124.3(3) ?
loop_
    _geom_hbond_atom_site_label_D
    _geom_hbond_atom_site_label_H
    _geom_hbond_atom_site_label_A
    _geom_hbond_site_symmetry_A
    _geom_hbond_distance_DH
    _geom_hbond_distance_HA
    _geom_hbond_distance_DA
    _geom_hbond_angle_DHA
    O1 H1A N1 . 0.82 1.86 2.587(3) 147.1
    C11 H11 O1 4_556 0.93 2.53 3.369(4) 149.7
