# Supplementary material for: 2-[(4-Chlorobenzyl)iminomethyl]phenol
Source: Acta Crystallogr Sect E Struct Rep Online. 2010 Aug 18;66(Pt 9):o2310. doi: 10.1107/S1600536810031508 (PMC3007859; doi:10.1107/S1600536810031508)
Supplement: Supplementary file 2 [file e-66-o2310-Isup2.hkl]

#
# h,k,l, Fc-squared, Fo-squared, sigma(Fo-squared) and status flag
#
data_I
_shelx_title ' s531795_4_0m in P 21 21 21'
_shelx_refln_list_code          4
_shelx_F_calc_maximum      150.46
_exptl_crystal_F_000       512.00
_reflns_d_resolution_high  0.8022
 
loop_
 _symmetry_equiv_pos_as_xyz
 'x, y, z'
 '-x+1/2, -y, z+1/2'
 'x+1/2, -y+1/2, -z'
 '-x, y+1/2, -z+1/2'
 
_cell_length_a     6.2876
_cell_length_b    12.2267
_cell_length_c    16.2664
_cell_angle_alpha  90.000
_cell_angle_beta   90.000
_cell_angle_gamma  90.000
 
_shelx_F_squared_multiplier     1.000
 
loop_
 _refln_index_h
 _refln_index_k
 _refln_index_l
 _refln_F_squared_calc
 _refln_F_squared_meas
 _refln_F_squared_sigma
 _refln_observed_status
   2   0   0      738.08      739.28     19.77 o
   4   0   0      421.86      360.46      6.49 o
   6   0   0        2.86        2.36      0.91 o
   1   1   0      352.71      362.65      3.98 o
   2   1   0       58.46       52.94      0.66 o
   3   1   0      350.35      332.29      5.92 o
   4   1   0       21.76       22.71      0.78 o
   5   1   0       10.64       11.30      0.59 o
   6   1   0        0.95        0.86      0.64 o
   7   1   0        1.65        3.44      1.06 o
   0   2   0     2675.30     2679.86     43.00 o
   1   2   0     2709.44     2538.36     38.06 o
   2   2   0        4.65        4.68      0.23 o
   3   2   0      391.90      369.17      4.27 o
   4   2   0        3.44        1.77      0.22 o
   5   2   0       14.66       17.79      0.83 o
   6   2   0        0.49        0.79      0.57 o
   7   2   0        1.25        2.90      1.06 o
   1   3   0        6.73        6.82      0.34 o
   2   3   0      143.09      160.05      1.87 o
   3   3   0       49.27       39.47      0.61 o
   4   3   0        3.66        3.28      0.25 o
   5   3   0       61.13       51.81      1.40 o
   6   3   0       33.46       32.57      1.33 o
   7   3   0        8.88        8.37      1.28 o
   0   4   0        5.87        7.44      0.60 o
   1   4   0      782.89      767.07     10.34 o
   2   4   0      502.02      491.67      5.83 o
   3   4   0      680.19      657.35      6.59 o
   4   4   0       25.54       24.81      0.78 o
   5   4   0       17.37       14.89      0.67 o
   6   4   0        0.49       -0.27      0.60 o
   7   4   0        0.65        1.07      1.50 o
   1   5   0       32.37       32.94      0.64 o
   2   5   0      549.32      606.47      7.77 o
   3   5   0      288.30      298.48      3.34 o
   4   5   0       36.28       32.58      0.82 o
   5   5   0       17.37       18.07      0.85 o
   6   5   0        0.00       -0.45      0.45 o
   7   5   0        0.47        0.00      1.50 o
   0   6   0     2607.68     2477.56     44.84 o
   1   6   0      994.39     1032.73     12.51 o
   2   6   0      948.24      951.69     10.57 o
   3   6   0      109.65      117.12      1.53 o
   4   6   0       72.76       73.67      1.17 o
   5   6   0        2.60        1.69      0.75 o
   6   6   0        0.20        0.00      1.07 o
   1   7   0        0.61        0.37      0.39 o
   2   7   0      118.99      114.63      1.55 o
   3   7   0      142.17      144.06      1.97 o
   4   7   0        0.14       -0.47      0.47 o
   5   7   0        1.29        1.58      0.74 o
   6   7   0        0.01        0.66      0.83 o
   0   8   0     1490.96     1537.53     28.10 o
   1   8   0        4.76        3.43      0.50 o
   2   8   0        1.58        1.86      0.44 o
   3   8   0        0.77       -0.42      0.60 o
   4   8   0        3.42        2.94      0.56 o
   5   8   0       23.18       26.08      1.89 o
   6   8   0        0.07        1.61      1.06 o
   1   9   0        1.46        1.32      0.39 o
   2   9   0       23.61       20.54      0.66 o
   3   9   0      122.52      112.63      1.88 o
   4   9   0        0.88        0.10      0.65 o
   5   9   0       37.39       42.61      2.42 o
   6   9   0       16.62       15.12      1.59 o
   0  10   0        3.47        2.67      0.55 o
   1  10   0      101.33       97.96      1.64 o
   2  10   0        0.10       -0.24      0.67 o
   3  10   0        2.27        3.15      0.61 o
   4  10   0        0.21        0.86      1.06 o
   5  10   0        1.26        2.22      1.28 o
   1  11   0       31.30       33.97      1.12 o
   2  11   0       73.33       65.99      1.59 o
   3  11   0        2.43        2.11      0.88 o
   4  11   0        0.41       -1.22      1.22 o
   5  11   0        0.57        2.33      1.44 o
   0  12   0       89.22       96.54      2.30 o
   1  12   0       67.88       76.99      2.37 o
   2  12   0       14.62       19.96      1.13 o
   3  12   0       49.16       49.27      2.89 o
   4  12   0        3.22        4.19      1.52 o
   1  13   0        1.01        1.94      0.75 o
   2  13   0        3.10        3.79      1.10 o
   3  13   0        7.29        6.41      1.65 o
   4  13   0        3.46        5.05      1.67 o
   0  14   0       11.09        8.33      1.14 o
   1  14   0        6.39        7.34      1.22 o
   2  14   0       17.48       17.71      1.42 o
   3  14   0        1.26        0.82      3.33 o
   1  15   0        0.75       -0.96      1.12 o
   1   0   1     2882.93     2778.34     29.00 o
   2   0   1       19.74       19.84      0.46 o
   3   0   1       61.42       52.19      1.23 o
   4   0   1       16.38       17.58      0.98 o
   5   0   1       58.31       61.54      1.32 o
   6   0   1        9.12        6.02      0.80 o
   7   0   1        0.15       -0.57      0.84 o
   0   1   1      400.58      399.88      3.63 o
   1   1   1     1663.46     1624.24     11.41 o
   2   1   1     3711.58     3515.47     27.44 o
   3   1   1      800.32      814.44      7.90 o
   4   1   1       54.87       52.57      0.84 o
   5   1   1       53.92       47.40      0.77 o
   6   1   1       68.38       65.85      1.15 o
   7   1   1        3.59        2.60      0.75 o
   0   2   1     1909.15     1866.72     18.66 o
   1   2   1     1441.79     1427.18     10.13 o
   2   2   1     1235.47     1266.47      9.84 o
   3   2   1      370.07      382.34      3.29 o
   4   2   1       55.24       54.62      0.64 o
   5   2   1       66.30       68.14      1.06 o
   6   2   1       36.69       37.60      0.96 o
   7   2   1        0.14       -0.36      0.61 o
   0   3   1      976.04     1031.63     11.05 o
   1   3   1     3040.99     2957.04     24.36 o
   2   3   1      303.86      295.53      2.23 o
   3   3   1      597.49      595.14      4.69 o
   4   3   1        2.09        2.55      0.18 o
   5   3   1      266.08      257.00      2.41 o
   6   3   1       10.95       12.93      0.66 o
   7   3   1       13.03       13.28      0.91 o
   0   4   1      211.33      209.52      2.49 o
   1   4   1      321.43      301.54      2.37 o
   2   4   1      775.90      773.97      5.83 o
   3   4   1      138.54      158.74      1.31 o
   4   4   1      236.96      229.15      1.82 o
   5   4   1       21.10       17.26      0.45 o
   6   4   1       52.01       57.09      1.13 o
   7   4   1        0.33       -0.30      0.74 o
   0   5   1      171.59      158.17      1.97 o
   1   5   1      138.82      141.89      1.44 o
   2   5   1       42.79       41.64      0.71 o
   3   5   1        7.10        6.42      0.26 o
   4   5   1       41.71       42.42      0.65 o
   5   5   1       20.54       17.79      0.59 o
   6   5   1       18.82       18.36      0.59 o
   7   5   1        2.09        1.91      1.13 o
   0   6   1       78.82       77.77      1.30 o
   1   6   1      383.58      404.02      3.39 o
   2   6   1      325.30      327.54      2.54 o
   3   6   1      126.55      133.34      1.33 o
   4   6   1        8.53        8.18      0.32 o
   5   6   1        5.85        6.90      0.52 o
   6   6   1       12.63       14.57      0.68 o
   7   6   1        0.65        1.07      1.07 o
   0   7   1       71.42       82.27      1.32 o
   1   7   1      106.04      114.20      1.16 o
   2   7   1      291.80      274.58      2.28 o
   3   7   1       38.87       36.60      0.62 o
   4   7   1      139.04      143.33      1.58 o
   5   7   1        5.46        5.42      0.63 o
   6   7   1        4.08        4.49      0.64 o
   0   8   1      132.45      121.63      1.66 o
   1   8   1       96.91       96.33      1.08 o
   2   8   1        1.83        2.73      0.23 o
   3   8   1      333.01      336.91      2.92 o
   4   8   1        5.51        4.89      0.47 o
   5   8   1       41.46       38.91      1.56 o
   6   8   1        0.79        0.64      0.67 o
   0   9   1       80.10       81.82      1.27 o
   1   9   1       31.72       25.81      0.52 o
   2   9   1       74.79       70.65      0.87 o
   3   9   1       68.89       68.16      1.03 o
   4   9   1       26.39       23.63      0.79 o
   5   9   1       14.47       14.47      1.10 o
   6   9   1        4.22        6.57      0.91 o
   0  10   1      109.65      111.21      1.76 o
   1  10   1       71.80       69.64      0.93 o
   2  10   1       54.12       51.48      0.81 o
   3  10   1       38.80       37.14      0.83 o
   4  10   1        5.10        5.89      0.91 o
   5  10   1        7.31        7.77      0.94 o
   0  11   1        8.90       11.48      0.72 o
   1  11   1       18.96       16.20      0.53 o
   2  11   1        6.37        7.91      0.56 o
   3  11   1       12.55        9.71      0.66 o
   4  11   1        1.38        0.83      0.90 o
   5  11   1       16.41       18.01      1.17 o
   0  12   1       81.26       85.10      1.54 o
   1  12   1       33.12       30.94      0.82 o
   2  12   1       14.20       16.40      0.72 o
   3  12   1       19.64       22.15      1.47 o
   4  12   1        1.35        1.75      1.02 o
   0  13   1        9.05        9.40      0.73 o
   1  13   1       38.05       41.46      1.09 o
   2  13   1        1.86        2.57      0.74 o
   3  13   1        5.46        6.61      1.25 o
   4  13   1        2.90        4.77      0.97 o
   0  14   1        1.09        0.80      1.02 o
   1  14   1        4.97        5.32      0.83 o
   2  14   1        0.60        0.48      0.76 o
   3  14   1        7.44        9.95      1.11 o
   0  15   1        8.54        8.29      1.34 o
   1  15   1        0.06       -0.76      0.76 o
   0   0   2      438.21      473.03     14.61 o
   1   0   2     1711.68     1767.20     16.59 o
   2   0   2      116.21      133.45      1.47 o
   3   0   2       14.96       12.91      0.35 o
   4   0   2        2.36        5.52      0.25 o
   5   0   2        2.25        2.00      0.62 o
   6   0   2        0.17       -0.71      0.71 o
   7   0   2        5.13        6.44      0.95 o
   1   1   2     6538.18     6160.60     42.32 o
   2   1   2       74.41       86.90      0.71 o
   3   1   2       27.76       31.33      0.73 o
   4   1   2       33.36       34.16      0.53 o
   5   1   2       21.96       21.25      0.58 o
   6   1   2        6.57        4.77      0.53 o
   7   1   2        2.92        4.35      0.63 o
   0   2   2       24.00       26.84      0.33 o
   1   2   2     2030.00     2102.99     15.30 o
   2   2   2      370.87      375.61      2.70 o
   3   2   2      185.29      206.70      1.77 o
   4   2   2       18.78       25.66      0.45 o
   5   2   2       14.18       14.12      0.50 o
   6   2   2       11.17       11.48      0.62 o
   7   2   2        2.98        3.36      0.71 o
   0   3   2      957.66      944.90      8.63 o
   1   3   2      513.60      554.35      4.09 o
   2   3   2      418.76      418.98      3.34 o
   3   3   2      180.31      182.67      1.62 o
   4   3   2      264.05      257.24      2.08 o
   5   3   2       67.73       66.70      0.95 o
   6   3   2       30.92       25.59      0.84 o
   7   3   2        0.54        0.27      0.64 o
   0   4   2      183.80      188.02      1.89 o
   1   4   2      338.26      332.51      2.80 o
   2   4   2      503.57      550.50      4.24 o
   3   4   2      181.55      191.15      1.60 o
   4   4   2        4.04        3.29      0.28 o
   5   4   2       23.94       26.69      0.53 o
   6   4   2        6.68        5.96      0.45 o
   7   4   2        2.26        2.94      1.13 o
   0   5   2     1364.58     1378.86     14.19 o
   1   5   2      940.01      941.81      7.43 o
   2   5   2      858.79      900.72      6.85 o
   3   5   2      194.80      185.75      1.59 o
   4   5   2      368.23      366.81      3.04 o
   5   5   2        3.24        3.19      0.33 o
   6   5   2       10.49        9.31      0.48 o
   0   6   2       47.20       41.61      0.71 o
   1   6   2       85.01       84.81      0.93 o
   2   6   2       45.96       42.47      0.54 o
   3   6   2       72.91       74.70      0.81 o
   4   6   2       17.84       15.40      0.45 o
   5   6   2        2.02        1.11      0.51 o
   6   6   2        2.68        1.56      0.58 o
   7   6   2        1.99        3.01      1.07 o
   0   7   2       50.11       57.13      0.89 o
   1   7   2      979.71      950.92      8.10 o
   2   7   2      133.21      140.35      1.32 o
   3   7   2       89.47       92.26      1.00 o
   4   7   2       53.48       53.89      0.94 o
   5   7   2       18.77       20.00      0.79 o
   6   7   2        0.68        0.58      0.62 o
   0   8   2        2.82        3.76      0.43 o
   1   8   2       95.75       95.03      1.00 o
   2   8   2       65.95       61.48      0.81 o
   3   8   2        8.00        6.43      0.52 o
   4   8   2       31.13       33.58      0.87 o
   5   8   2       20.02       21.41      1.02 o
   6   8   2        2.77        1.34      0.69 o
   0   9   2      200.97      191.75      2.44 o
   1   9   2      116.21      114.56      1.19 o
   2   9   2       23.87       21.80      0.52 o
   3   9   2       12.78       11.50      0.59 o
   4   9   2        1.79        1.10      0.45 o
   5   9   2       26.65       29.59      1.50 o
   6   9   2        8.74       10.59      1.02 o
   0  10   2       34.54       32.46      0.85 o
   1  10   2        3.34        3.20      0.37 o
   2  10   2      107.48      102.10      1.38 o
   3  10   2       51.27       46.67      0.95 o
   4  10   2        0.69        1.05      0.73 o
   5  10   2        6.13        7.73      0.93 o
   0  11   2      216.17      217.12      3.27 o
   1  11   2        2.56        1.96      0.33 o
   2  11   2      130.23      138.76      1.89 o
   3  11   2        5.99        4.45      0.64 o
   4  11   2       17.89       17.55      1.09 o
   5  11   2        2.73        4.74      0.92 o
   0  12   2       33.51       33.48      1.02 o
   1  12   2        3.24        3.22      0.42 o
   2  12   2        3.13        2.98      0.61 o
   3  12   2       15.39       15.65      1.10 o
   4  12   2        5.17        5.51      0.93 o
   0  13   2        0.70        0.46      0.64 o
   1  13   2        7.54        9.40      0.73 o
   2  13   2        8.03       11.18      0.85 o
   3  13   2       21.29       23.31      1.88 o
   4  13   2        4.61        5.65      1.38 o
   0  14   2        0.22       -0.19      1.02 o
   1  14   2        5.68        5.52      0.89 o
   2  14   2        0.10       -0.15      0.75 o
   3  14   2        4.24        7.34      1.55 o
   0  15   2        1.38        1.09      1.17 o
   1  15   2        0.72        1.91      1.21 o
   1   0   3       71.95       82.74      0.96 o
   2   0   3      596.82      612.38      6.34 o
   3   0   3     1301.27     1229.98     15.65 o
   4   0   3        4.20        3.31      0.25 o
   5   0   3      196.35      186.85      2.80 o
   6   0   3        1.22        1.91      0.69 o
   7   0   3        0.96       -0.71      0.93 o
   0   1   3     1452.83     1413.23     19.10 o
   1   1   3     5247.83     5132.36     37.83 o
   2   1   3      669.08      666.80      4.79 o
   3   1   3      331.54      337.96      2.81 o
   4   1   3       14.41       18.31      0.41 o
   5   1   3       71.12       66.80      0.85 o
   6   1   3       21.10       25.47      0.85 o
   7   1   3        2.84        3.00      0.60 o
   0   2   3      584.08      656.30      6.32 o
   1   2   3     3955.58     3971.90     29.36 o
   2   2   3      367.83      341.53      2.74 o
   3   2   3      215.27      204.46      1.65 o
   4   2   3      104.91       97.23      0.99 o
   5   2   3      144.82      131.69      1.49 o
   6   2   3       27.48       29.16      0.86 o
   7   2   3        2.29        1.59      0.78 o
   0   3   3     1440.15     1461.75     12.59 o
   1   3   3     2151.98     2222.98     16.31 o
   2   3   3      396.83      403.91      3.06 o
   3   3   3      732.03      764.75      5.94 o
   4   3   3       52.86       50.15      0.61 o
   5   3   3       56.53       62.63      0.86 o
   6   3   3        6.27        6.57      0.46 o
   7   3   3        7.80        8.07      1.00 o
   0   4   3        4.54        2.39      0.22 o
   1   4   3      723.47      731.04      5.31 o
   2   4   3      650.62      582.36      4.53 o
   3   4   3       17.99       24.19      0.45 o
   4   4   3       58.21       50.93      0.72 o
   5   4   3        4.84        5.04      0.34 o
   6   4   3       62.58       65.45      1.21 o
   7   4   3        0.61        0.46      2.79 o
   0   5   3      129.29      151.86      1.73 o
   1   5   3      639.85      676.45      5.06 o
   2   5   3       72.99       79.45      0.77 o
   3   5   3      153.77      162.71      1.43 o
   4   5   3       24.88       23.63      0.48 o
   5   5   3       18.47       18.44      0.56 o
   6   5   3        3.41        2.48      0.49 o
   0   6   3       10.39       13.96      0.38 o
   1   6   3      755.56      766.70      6.30 o
   2   6   3       88.78       81.56      0.84 o
   3   6   3       96.72       86.49      0.93 o
   4   6   3      211.57      194.60      2.00 o
   5   6   3       51.55       50.64      0.94 o
   6   6   3        5.86        7.24      0.65 o
   7   6   3        3.08        3.64      0.86 o
   0   7   3      146.90      145.64      1.74 o
   1   7   3       20.39       20.62      0.50 o
   2   7   3      137.99      145.14      1.34 o
   3   7   3       64.18       67.86      0.87 o
   4   7   3       60.99       67.16      1.01 o
   5   7   3       15.10       11.88      0.80 o
   6   7   3        2.13        3.05      0.66 o
   0   8   3       10.98        8.28      0.35 o
   1   8   3      144.12      141.13      1.39 o
   2   8   3        3.68        3.21      0.28 o
   3   8   3      211.02      200.35      1.81 o
   4   8   3       15.20       18.38      0.76 o
   5   8   3       22.86       19.60      1.47 o
   6   8   3        2.52        2.23      0.75 o
   0   9   3        0.52        0.83      0.32 o
   1   9   3       62.05       59.67      0.70 o
   2   9   3      117.13      117.24      1.25 o
   3   9   3       90.37       89.00      1.14 o
   4   9   3        2.42        2.07      0.58 o
   5   9   3        5.27        6.72      0.91 o
   6   9   3        2.94        3.64      0.93 o
   0  10   3       80.47       73.97      2.01 o
   1  10   3       13.35       13.36      0.38 o
   2  10   3       27.22       25.77      0.67 o
   3  10   3        4.06        5.38      0.45 o
   4  10   3       29.75       29.61      1.49 o
   5  10   3        1.32        1.13      0.80 o
   0  11   3        0.00        0.27      0.50 o
   1  11   3       39.99       40.23      0.77 o
   2  11   3       39.98       37.92      0.88 o
   3  11   3       25.65       27.24      0.95 o
   4  11   3        0.28        0.97      0.85 o
   5  11   3        3.09        3.65      0.92 o
   0  12   3       42.66       46.50      1.63 o
   1  12   3        6.68        7.41      0.48 o
   2  12   3       10.90       10.87      0.74 o
   3  12   3        0.18       -0.45      0.89 o
   4  12   3        2.58        2.96      0.91 o
   0  13   3        0.81        1.72      1.24 o
   1  13   3       15.95       16.05      0.95 o
   2  13   3       13.66       16.05      0.84 o
   3  13   3        0.51        0.77      0.96 o
   0  14   3        2.49        3.37      1.36 o
   1  14   3       27.19       27.09      1.37 o
   2  14   3        2.59        2.60      1.02 o
   0  15   3        3.34        5.80      1.82 o
   0   0   4     5598.76     5574.56    356.10 o
   1   0   4      621.77      643.29      8.82 o
   2   0   4      799.14      815.18      9.61 o
   3   0   4      376.98      390.71      4.37 o
   4   0   4       13.91       13.27      0.47 o
   5   0   4       35.69       34.39      0.87 o
   6   0   4       23.83       25.53      1.11 o
   7   0   4       10.32       14.40      2.15 o
   0   1   4    10790.95    10085.06    151.88 o
   1   1   4     1751.02     1799.02     14.46 o
   2   1   4      264.55      266.66      2.02 o
   3   1   4      156.89      144.36      1.29 o
   4   1   4        0.95        0.06      0.18 o
   5   1   4       26.93       29.58      0.74 o
   6   1   4       13.35       11.47      0.64 o
   7   1   4        0.04       -0.10      0.82 o
   0   2   4    22637.47    20603.04    237.68 o
   1   2   4     4426.95     4360.01     32.16 o
   2   2   4       79.54       80.40      0.93 o
   3   2   4      450.02      418.88      3.31 o
   4   2   4       75.14       72.37      0.84 o
   5   2   4        8.12        6.50      0.35 o
   6   2   4        7.62        7.50      0.53 o
   7   2   4        7.80        9.08      0.91 o
   0   3   4     1085.03     1070.30     10.24 o
   1   3   4      250.74      254.52      2.00 o
   2   3   4      514.98      531.88      3.99 o
   3   3   4       26.66       24.95      0.40 o
   4   3   4        8.36       10.26      0.30 o
   5   3   4       20.37       22.27      0.52 o
   6   3   4        0.46        0.53      0.38 o
   7   3   4        0.58       -0.40      0.82 o
   0   4   4      105.11       99.31      1.08 o
   1   4   4     1697.53     1688.21     12.60 o
   2   4   4      709.22      759.93      5.50 o
   3   4   4      303.73      303.07      2.61 o
   4   4   4       42.26       43.24      0.74 o
   5   4   4        4.84        3.41      0.32 o
   6   4   4        5.97        5.28      0.42 o
   7   4   4        2.83        2.15      1.72 o
   0   5   4       28.25       28.56      0.52 o
   1   5   4      321.83      358.80      2.61 o
   2   5   4       80.15       78.89      0.86 o
   3   5   4       83.75       85.44      0.81 o
   4   5   4       28.99       36.36      0.56 o
   5   5   4        5.27        5.24      0.42 o
   6   5   4        1.03        1.99      0.50 o
   7   5   4        0.34        1.29      1.07 o
   0   6   4      607.29      613.95      6.87 o
   1   6   4       34.87       31.20      0.70 o
   2   6   4      116.94      122.79      1.19 o
   3   6   4      121.05      115.67      1.14 o
   4   6   4       29.72       30.61      0.70 o
   5   6   4       20.32       20.10      0.72 o
   6   6   4        1.51        2.40      0.69 o
   7   6   4        0.89        0.86      1.07 o
   0   7   4       58.83       52.54      0.86 o
   1   7   4       42.62       42.97      0.55 o
   2   7   4       34.97       40.39      0.57 o
   3   7   4      228.42      228.82      2.35 o
   4   7   4       38.87       38.30      0.70 o
   5   7   4        7.35        8.43      0.78 o
   6   7   4        4.63        4.79      0.71 o
   0   8   4      378.61      365.05      4.25 o
   1   8   4       11.73       11.23      0.32 o
   2   8   4      103.51      100.47      1.09 o
   3   8   4        1.35        0.32      0.29 o
   4   8   4        3.13        3.87      0.49 o
   5   8   4       19.35       20.28      0.99 o
   6   8   4        7.90        8.97      0.90 o
   0   9   4      190.04      172.88      3.13 o
   1   9   4       94.63       91.21      0.98 o
   2   9   4       61.27       56.94      0.80 o
   3   9   4        3.98        4.16      0.38 o
   4   9   4        0.67       -0.09      0.53 o
   5   9   4        4.71        7.44      0.97 o
   6   9   4        2.76        2.74      0.91 o
   0  10   4      338.14      336.23      4.37 o
   1  10   4       72.38       74.97      0.97 o
   2  10   4       19.71       23.52      0.64 o
   3  10   4       20.80       20.91      0.67 o
   4  10   4        1.28        1.24      0.63 o
   5  10   4        9.67       12.12      1.14 o
   0  11   4       60.90       60.63      1.99 o
   1  11   4        0.58        0.48      0.33 o
   2  11   4       24.46       22.32      0.67 o
   3  11   4       13.91       11.58      0.80 o
   4  11   4        0.25       -0.61      0.85 o
   5  11   4        2.87        4.09      0.96 o
   0  12   4        5.35        3.97      0.68 o
   1  12   4       14.80       16.40      0.69 o
   2  12   4       13.17       12.94      0.77 o
   3  12   4        8.19       10.68      1.18 o
   4  12   4        2.43        3.01      1.03 o
   0  13   4        1.23        2.08      1.24 o
   1  13   4        0.27       -0.07      0.86 o
   2  13   4        4.26        3.93      0.66 o
   3  13   4        2.01        0.67      0.97 o
   0  14   4        0.10        0.47      1.15 o
   1  14   4        6.74        6.16      1.03 o
   2  14   4        7.92       10.84      1.26 o
   1   0   5       67.22       71.20      1.15 o
   2   0   5      449.47      428.29      5.14 o
   3   0   5        0.43       -0.19      0.19 o
   4   0   5        0.82        0.06      0.27 o
   5   0   5        4.69        7.00      0.43 o
   6   0   5       10.60        9.54      0.66 o
   7   0   5        0.15       -0.86      1.50 o
   0   1   5      133.07      113.14      2.15 o
   1   1   5      136.81      139.73      1.74 o
   2   1   5      541.32      502.82      4.14 o
   3   1   5      266.81      287.61      2.40 o
   4   1   5      315.82      291.78      2.49 o
   5   1   5      161.87      163.72      1.66 o
   6   1   5       36.28       30.17      0.76 o
   7   1   5       16.08       20.18      3.01 o
   0   2   5     1221.58     1252.96     17.06 o
   1   2   5       44.16       44.49      0.52 o
   2   2   5       23.96       27.54      0.66 o
   3   2   5      179.93      190.83      1.70 o
   4   2   5       30.82       30.26      0.47 o
   5   2   5       27.62       27.53      0.58 o
   6   2   5        0.93        1.75      0.40 o
   7   2   5        0.24        0.72      0.85 o
   0   3   5       43.80       43.64      0.59 o
   1   3   5      289.57      277.99      2.28 o
   2   3   5      228.51      219.92      1.78 o
   3   3   5        7.79        4.51      0.27 o
   4   3   5        0.16       -0.18      0.18 o
   5   3   5       36.67       33.88      0.71 o
   6   3   5        1.35        0.73      0.40 o
   7   3   5        2.92        1.38      1.13 o
   0   4   5        0.06       -0.19      0.19 o
   1   4   5      539.98      560.00      4.16 o
   2   4   5     1091.29     1149.83      8.57 o
   3   4   5       25.17       26.94      0.46 o
   4   4   5       11.65       14.06      0.38 o
   5   4   5        7.73        7.21      0.45 o
   6   4   5        9.84       14.03      0.76 o
   7   4   5        0.10        0.64      0.86 o
   0   5   5       28.13       28.85      0.62 o
   1   5   5      263.77      233.84      1.99 o
   2   5   5      338.06      324.00      2.65 o
   3   5   5       84.23       74.76      0.76 o
   4   5   5      222.30      219.73      2.09 o
   5   5   5       60.63       63.55      1.03 o
   6   5   5        8.25        7.60      0.74 o
   7   5   5        1.25        0.60      0.67 o
   0   6   5        1.70        1.55      0.29 o
   1   6   5       20.42       18.71      0.48 o
   2   6   5      178.94      194.93      1.79 o
   3   6   5      115.91      123.23      1.13 o
   4   6   5       18.66       20.40      0.49 o
   5   6   5       15.29       15.73      0.86 o
   6   6   5       16.25       19.69      1.28 o
   0   7   5       51.04       44.67      0.78 o
   1   7   5        5.80        5.40      0.35 o
   2   7   5       58.61       52.56      0.70 o
   3   7   5        7.33        7.71      0.30 o
   4   7   5       43.10       40.86      0.91 o
   5   7   5       16.33       13.31      0.86 o
   6   7   5        6.53        4.86      0.88 o
   0   8   5      295.16      301.95      3.57 o
   1   8   5      142.19      141.82      1.33 o
   2   8   5       42.97       40.08      0.58 o
   3   8   5       31.05       34.72      0.65 o
   4   8   5       27.98       28.60      0.91 o
   5   8   5        3.87        4.12      0.75 o
   6   8   5        1.17       -0.07      0.99 o
   0   9   5        0.40        0.32      0.39 o
   1   9   5       32.82       31.90      0.63 o
   2   9   5       29.03       28.89      0.56 o
   3   9   5        5.46        6.50      0.42 o
   4   9   5        2.66        0.76      0.58 o
   5   9   5        8.27        7.80      0.99 o
   6   9   5        0.19       -0.64      1.72 o
   0  10   5      119.52      114.88      1.82 o
   1  10   5        6.32        7.61      0.37 o
   2  10   5       49.74       50.99      0.92 o
   3  10   5       34.27       35.88      0.90 o
   4  10   5        2.92        3.25      0.87 o
   5  10   5        3.05        3.12      1.09 o
   0  11   5        9.14        8.08      0.67 o
   1  11   5       76.33       71.79      1.16 o
   2  11   5        3.34        2.26      0.47 o
   3  11   5       37.76       40.25      1.50 o
   4  11   5        1.19        2.55      0.92 o
   5  11   5        3.72        4.95      1.28 o
   0  12   5        1.55        1.57      0.77 o
   1  12   5        2.54        3.40      0.52 o
   2  12   5       18.03       20.02      0.89 o
   3  12   5        5.46        5.17      1.05 o
   4  12   5        1.98        1.13      0.96 o
   0  13   5       18.18       17.41      1.61 o
   1  13   5        2.05        0.92      0.83 o
   2  13   5        6.61        7.19      0.83 o
   3  13   5        3.55        2.83      1.58 o
   0  14   5        1.80        3.24      1.44 o
   1  14   5        3.64        5.54      1.01 o
   2  14   5        0.69        0.79      1.69 o
   0   0   6      272.77      278.99     18.16 o
   1   0   6       96.69       90.86      2.19 o
   2   0   6        0.07        0.30      0.16 o
   3   0   6      126.12      134.50      2.05 o
   4   0   6      238.77      257.21      3.22 o
   5   0   6       34.23       32.32      0.81 o
   6   0   6       15.10       17.58      0.87 o
   7   0   6        6.24       10.75      2.15 o
   0   1   6      378.12      399.80      8.44 o
   1   1   6      238.77      233.01      3.67 o
   2   1   6      236.25      245.75      2.21 o
   3   1   6       77.46       84.42      0.84 o
   4   1   6       13.80       14.36      0.44 o
   5   1   6       21.20       23.78      0.60 o
   6   1   6        5.52        4.64      0.63 o
   7   1   6        0.45       -0.54      1.22 o
   0   2   6        0.51        0.48      0.26 o
   1   2   6      627.85      645.30      6.71 o
   2   2   6      557.34      582.72      4.66 o
   3   2   6       28.89       37.82      0.58 o
   4   2   6       10.15       13.00      0.36 o
   5   2   6       36.17       41.49      0.79 o
   6   2   6        8.39        7.88      0.56 o
   7   2   6        0.99        0.26      1.13 o
   0   3   6      279.21      276.14      3.50 o
   1   3   6      673.10      660.59      5.62 o
   2   3   6     1015.89     1046.78      8.14 o
   3   3   6        6.11        8.37      0.30 o
   4   3   6       43.45       43.18      0.69 o
   5   3   6        9.93        9.79      0.49 o
   6   3   6        0.02       -0.53      0.53 o
   7   3   6        3.53        6.02      1.07 o
   0   4   6       42.19       41.50      0.67 o
   1   4   6      808.82      824.56      6.21 o
   2   4   6      431.12      446.57      3.56 o
   3   4   6        3.22        4.53      0.21 o
   4   4   6        9.93        8.62      0.34 o
   5   4   6       13.66       13.52      0.51 o
   6   4   6        4.61        5.07      0.68 o
   7   4   6        0.07       -0.67      0.67 o
   0   5   6      141.64      133.44      1.68 o
   1   5   6       86.91       87.45      1.29 o
   2   5   6      209.71      215.52      1.85 o
   3   5   6       11.95       10.13      0.28 o
   4   5   6      130.16      136.54      1.40 o
   5   5   6        0.56       -0.02      0.45 o
   6   5   6        1.37        0.17      0.67 o
   7   5   6        5.31        6.23      1.29 o
   0   6   6        6.23        4.83      0.37 o
   1   6   6       40.69       40.73      0.52 o
   2   6   6       58.84       65.05      0.79 o
   3   6   6       66.83       69.32      0.75 o
   4   6   6        5.88        7.85      0.47 o
   5   6   6       11.11       10.16      0.76 o
   6   6   6        2.59        3.24      0.69 o
   0   7   6        0.06       -0.40      0.40 o
   1   7   6      263.25      250.57      2.25 o
   2   7   6        9.90        7.31      0.32 o
   3   7   6       64.38       67.12      0.87 o
   4   7   6      117.01      109.86      1.87 o
   5   7   6       18.40       21.76      1.02 o
   6   7   6        5.96        5.58      0.94 o
   0   8   6       73.09       71.52      1.41 o
   1   8   6        8.82        9.02      0.36 o
   2   8   6       57.61       51.36      0.73 o
   3   8   6       20.12       21.33      0.54 o
   4   8   6        0.10       -0.37      0.46 o
   5   8   6        0.91        1.36      0.70 o
   6   8   6        0.42       -0.14      1.05 o
   0   9   6      200.46      212.83      3.09 o
   1   9   6      164.03      157.33      1.57 o
   2   9   6      110.18      114.36      1.52 o
   3   9   6       31.41       30.75      0.73 o
   4   9   6        3.53        1.91      0.70 o
   5   9   6        5.22        7.76      1.02 o
   0  10   6       14.99       15.07      0.64 o
   1  10   6        9.15        9.57      0.43 o
   2  10   6       18.26       17.61      0.60 o
   3  10   6        3.42        1.39      0.49 o
   4  10   6        1.93        2.89      0.90 o
   5  10   6        0.23        0.00      0.91 o
   0  11   6        1.96        1.65      0.92 o
   1  11   6        3.90        3.98      0.47 o
   2  11   6       30.18       28.16      0.88 o
   3  11   6        2.10        3.40      0.95 o
   4  11   6        8.61        9.55      1.15 o
   0  12   6        6.47        4.54      0.92 o
   1  12   6        1.91        0.62      0.57 o
   2  12   6        4.05        4.93      0.75 o
   3  12   6        4.31        3.26      0.97 o
   4  12   6        3.34        3.03      1.12 o
   0  13   6        6.41        6.38      1.32 o
   1  13   6       11.44       14.04      1.15 o
   2  13   6        2.88        2.15      0.91 o
   3  13   6        2.26        2.38      0.97 o
   0  14   6        1.57        1.41      2.00 o
   1  14   6        0.11        0.84      1.00 o
   2  14   6        1.01        3.12      1.67 o
   1   0   7      255.77      257.13      7.35 o
   2   0   7       98.72      103.52      1.59 o
   3   0   7      608.31      622.72     11.66 o
   4   0   7       85.46       86.07      1.84 o
   5   0   7      164.81      151.50      3.51 o
   6   0   7       15.16       18.02      1.34 o
   7   0   7        1.21       -0.64      1.72 o
   0   1   7       54.60       52.36      1.89 o
   1   1   7        9.65       10.12      0.44 o
   2   1   7      519.99      548.37      6.47 o
   3   1   7        1.64        0.87      0.33 o
   4   1   7        1.61        1.19      0.24 o
   5   1   7       12.51       12.77      0.87 o
   6   1   7        9.30       11.01      0.71 o
   7   1   7        4.42        4.02      0.71 o
   0   2   7       15.79       11.50      0.63 o
   1   2   7      121.83      127.29      1.55 o
   2   2   7       17.89       21.16      0.61 o
   3   2   7      213.27      196.90      1.87 o
   4   2   7      107.66      110.46      1.41 o
   5   2   7       27.22       28.26      0.71 o
   6   2   7        2.44        2.91      0.72 o
   7   2   7        0.08       -0.61      0.61 o
   0   3   7       16.25       15.55      0.52 o
   1   3   7     1543.29     1556.39     14.66 o
   2   3   7       91.68       91.83      1.05 o
   3   3   7       58.02       62.57      0.70 o
   4   3   7       13.17        9.46      0.34 o
   5   3   7        2.29        1.38      0.39 o
   6   3   7        3.55        3.24      0.81 o
   7   3   7        2.58        3.63      0.83 o
   0   4   7       10.23       12.32      0.39 o
   1   4   7     1860.04     1946.42     16.93 o
   2   4   7       96.87       98.64      1.02 o
   3   4   7       10.55        8.23      0.34 o
   4   4   7      148.57      139.17      1.53 o
   5   4   7        3.34        3.59      0.43 o
   6   4   7        6.54        7.37      0.79 o
   7   4   7        0.21        0.04      0.83 o
   0   5   7       99.73      104.66      1.39 o
   1   5   7      248.40      236.72      2.10 o
   2   5   7      103.90      107.63      1.12 o
   3   5   7       10.92       11.02      0.34 o
   4   5   7      156.05      163.09      1.88 o
   5   5   7        6.93        4.32      0.55 o
   6   5   7        0.81        0.13      0.87 o
   0   6   7      124.16      129.34      1.87 o
   1   6   7      110.79      108.95      1.10 o
   2   6   7      180.74      175.41      1.72 o
   3   6   7       93.44       96.17      1.02 o
   4   6   7       36.89       35.10      0.89 o
   5   6   7       26.82       22.16      1.02 o
   6   6   7        8.38        8.47      0.93 o
   0   7   7        0.01       -0.37      0.37 o
   1   7   7        2.39        1.77      0.26 o
   2   7   7       53.45       53.37      0.82 o
   3   7   7        0.90        0.80      0.33 o
   4   7   7        4.78        4.48      0.53 o
   5   7   7        0.39        1.18      0.66 o
   6   7   7        7.57        8.17      1.12 o
   0   8   7        5.29        7.87      0.58 o
   1   8   7      137.36      140.21      1.57 o
   2   8   7       16.87       12.65      0.42 o
   3   8   7       31.73       33.66      0.70 o
   4   8   7       16.74       17.67      0.96 o
   5   8   7        6.01        4.39      0.78 o
   6   8   7        0.32       -0.36      0.99 o
   0   9   7       12.35       12.17      0.93 o
   1   9   7       46.59       42.70      1.01 o
   2   9   7       57.05       56.79      0.93 o
   3   9   7       10.09       11.46      0.54 o
   4   9   7        5.04        4.77      0.77 o
   5   9   7        1.58        2.33      1.15 o
   0  10   7       28.86       30.30      1.16 o
   1  10   7        5.91        5.39      0.46 o
   2  10   7       18.86       21.96      0.72 o
   3  10   7       12.61       12.30      0.70 o
   4  10   7        3.17        6.25      1.01 o
   5  10   7        0.09       -0.88      0.88 o
   0  11   7        0.00       -0.64      0.64 o
   1  11   7       22.73       20.41      0.70 o
   2  11   7        2.30        3.25      0.55 o
   3  11   7       12.94       11.33      1.16 o
   4  11   7        0.58        1.51      0.98 o
   0  12   7       11.33       11.57      1.04 o
   1  12   7       18.69       22.04      1.19 o
   2  12   7       10.63       11.45      0.90 o
   3  12   7        1.59        1.63      0.97 o
   4  12   7        5.07        3.44      1.72 o
   0  13   7        0.05       -0.86      1.12 o
   1  13   7        4.38        5.17      0.99 o
   2  13   7        2.64        1.95      1.07 o
   3  13   7        1.20        1.07      1.04 o
   0  14   7        2.24        1.04      1.44 o
   1  14   7        3.03        2.99      1.03 o
   0   0   8     1159.16     1080.12     36.75 o
   1   0   8       33.22       34.81      1.52 o
   2   0   8       14.82       12.70      0.55 o
   3   0   8       58.91       52.88      1.92 o
   4   0   8       38.66       43.60      1.14 o
   5   0   8        3.74        3.78      0.60 o
   6   0   8        6.05        8.13      1.13 o
   7   0   8        0.54       -0.91      0.91 o
   0   1   8      249.04      233.52      6.23 o
   1   1   8      224.27      230.69      4.24 o
   2   1   8      154.53      182.46      3.18 o
   3   1   8       54.61       48.72      0.90 o
   4   1   8       46.14       44.49      0.66 o
   5   1   8       38.44       40.38      0.92 o
   6   1   8        6.81        5.85      0.81 o
   7   1   8        0.09        0.00      0.86 o
   0   2   8      397.94      357.38      7.06 o
   1   2   8      712.08      744.51      9.32 o
   2   2   8       28.29       27.32      0.68 o
   3   2   8      232.08      242.59      2.77 o
   4   2   8        6.57        7.50      0.33 o
   5   2   8       14.30       14.65      0.67 o
   6   2   8        8.66        8.81      0.95 o
   7   2   8        0.80        1.97      0.83 o
   0   3   8      529.36      545.53      8.12 o
   1   3   8      377.50      341.97      3.71 o
   2   3   8      279.07      306.34      3.47 o
   3   3   8       60.03       59.25      1.00 o
   4   3   8       24.63       26.50      0.69 o
   5   3   8        3.15        4.53      0.57 o
   6   3   8        1.99        0.90      0.78 o
   7   3   8        2.62        2.58      1.29 o
   0   4   8      201.31      191.81      2.81 o
   1   4   8     1037.11     1043.61     10.24 o
   2   4   8       42.87       49.03      0.71 o
   3   4   8      158.21      157.81      1.92 o
   4   4   8        3.61        3.86      0.42 o
   5   4   8        2.77        2.60      0.54 o
   6   4   8        1.07        1.04      0.81 o
   0   5   8       19.23       22.53      0.55 o
   1   5   8      132.29      143.87      1.43 o
   2   5   8       45.71       47.19      0.76 o
   3   5   8       20.33       21.87      0.51 o
   4   5   8       53.76       56.48      1.20 o
   5   5   8        0.49       -0.26      0.54 o
   6   5   8        0.31        0.14      0.87 o
   0   6   8       40.87       43.73      0.78 o
   1   6   8       27.00       31.70      0.63 o
   2   6   8      136.98      141.75      1.46 o
   3   6   8       30.44       30.18      0.65 o
   4   6   8        1.03        0.96      0.46 o
   5   6   8        1.29        0.79      0.63 o
   6   6   8        5.72        7.24      1.15 o
   0   7   8        0.62        0.55      0.39 o
   1   7   8       50.41       48.67      0.68 o
   2   7   8       14.32       16.34      0.54 o
   3   7   8        1.40        0.92      0.32 o
   4   7   8       20.44       20.36      0.82 o
   5   7   8       10.49       10.25      0.88 o
   6   7   8        2.41        3.68      1.28 o
   0   8   8       75.68       73.75      1.53 o
   1   8   8       41.36       45.39      0.73 o
   2   8   8        9.80        8.47      0.43 o
   3   8   8        2.61        3.43      0.37 o
   4   8   8       15.69       17.05      0.99 o
   5   8   8        5.22        6.25      0.87 o
   0   9   8        5.01        2.94      0.66 o
   1   9   8        0.46       -0.03      0.37 o
   2   9   8       16.99       17.41      0.71 o
   3   9   8       25.76       25.28      0.77 o
   4   9   8        0.17       -0.63      0.64 o
   5   9   8        0.80       -0.83      0.83 o
   0  10   8      113.38      104.21      2.23 o
   1  10   8       51.40       49.90      1.02 o
   2  10   8       16.18       13.60      0.62 o
   3  10   8        5.10        6.09      1.02 o
   4  10   8        3.16        2.14      0.92 o
   5  10   8        5.23        4.61      1.28 o
   0  11   8       17.93       16.28      1.09 o
   1  11   8        9.24       11.61      0.58 o
   2  11   8        5.04        5.96      0.78 o
   3  11   8        1.83        1.66      0.96 o
   4  11   8        0.94        0.05      0.95 o
   0  12   8        2.15        0.47      0.80 o
   1  12   8       11.73       11.90      1.06 o
   2  12   8        9.99       11.99      0.91 o
   3  12   8        1.87        1.85      1.01 o
   0  13   8        0.00       -1.10      1.32 o
   1  13   8        0.06        0.00      0.89 o
   2  13   8        4.17        4.17      1.25 o
   1   0   9      127.92      118.87      2.62 o
   2   0   9       25.02       23.03      1.12 o
   3   0   9        5.76        6.59      0.55 o
   4   0   9       14.99       18.94      0.72 o
   5   0   9        0.25       -0.86      0.86 o
   6   0   9        0.00        1.07      1.29 o
   0   1   9      466.11      473.86     11.93 o
   1   1   9        8.06        7.02      0.66 o
   2   1   9       10.43        8.50      0.36 o
   3   1   9       16.80       17.50      0.41 o
   4   1   9       75.68       81.41      1.41 o
   5   1   9       25.53       26.52      1.04 o
   6   1   9        1.64        1.12      0.78 o
   0   2   9        0.62        0.64      0.53 o
   1   2   9       79.99       73.91      1.10 o
   2   2   9       99.53       99.91      1.49 o
   3   2   9       12.18       13.46      0.40 o
   4   2   9      103.39       91.47      1.42 o
   5   2   9        2.19        1.34      0.56 o
   6   2   9        2.27        1.47      0.81 o
   0   3   9       17.24       17.60      0.63 o
   1   3   9       23.74       21.64      0.75 o
   2   3   9       20.93       22.33      0.70 o
   3   3   9       71.82       77.92      1.08 o
   4   3   9       28.24       25.65      0.87 o
   5   3   9       60.60       66.34      1.62 o
   6   3   9        0.51        0.49      0.82 o
   0   4   9       21.98       16.42      0.66 o
   1   4   9        3.39        3.23      0.38 o
   2   4   9        6.31        7.02      0.53 o
   3   4   9        7.93        8.51      0.38 o
   4   4   9       32.72       30.65      0.82 o
   5   4   9        9.68        8.66      0.71 o
   6   4   9        1.18        1.59      0.90 o
   0   5   9      131.53      135.92      1.74 o
   1   5   9       59.08       62.45      0.80 o
   2   5   9       74.35       80.86      1.11 o
   3   5   9        0.73        0.01      0.33 o
   4   5   9       19.25       21.10      0.69 o
   5   5   9       13.98       13.19      0.90 o
   6   5   9        1.27        1.23      0.93 o
   0   6   9       44.45       40.92      0.78 o
   1   6   9       39.31       41.56      0.62 o
   2   6   9      186.51      183.30      1.90 o
   3   6   9       17.23       19.22      0.55 o
   4   6   9        1.70        3.15      0.49 o
   5   6   9        1.13       -0.57      0.62 o
   6   6   9        4.86        6.45      1.37 o
   0   7   9       15.17       22.21      0.77 o
   1   7   9      103.21       93.56      1.23 o
   2   7   9       79.29       79.96      1.01 o
   3   7   9       14.32       14.82      0.53 o
   4   7   9       20.23       23.28      0.95 o
   5   7   9        1.70       -0.39      0.72 o
   6   7   9        0.27        2.36      1.72 o
   0   8   9        4.78        5.73      0.59 o
   1   8   9       85.67       80.44      1.11 o
   2   8   9        4.78        2.60      0.39 o
   3   8   9       15.55       17.25      0.66 o
   4   8   9        0.20        0.18      0.64 o
   5   8   9        1.45        0.21      0.94 o
   0   9   9        1.27       -0.08      0.87 o
   1   9   9        6.87        8.47      0.64 o
   2   9   9       10.08        8.90      0.55 o
   3   9   9       11.09       11.56      0.66 o
   4   9   9        2.92        1.20      0.72 o
   5   9   9        2.25        1.32      1.12 o
   0  10   9       56.96       57.29      1.82 o
   1  10   9        4.64        5.40      0.51 o
   2  10   9        2.66        3.27      0.63 o
   3  10   9        1.07       -0.59      0.87 o
   4  10   9        4.14        5.58      1.09 o
   0  11   9        9.50       10.26      1.01 o
   1  11   9        4.66        7.38      0.65 o
   2  11   9        3.23        3.48      0.76 o
   3  11   9        4.46        5.07      1.05 o
   4  11   9        0.66        0.21      1.01 o
   0  12   9        5.85        6.85      0.95 o
   1  12   9        2.35        1.19      0.90 o
   2  12   9        2.48        3.38      0.80 o
   3  12   9        0.70       -0.82      0.98 o
   0  13   9        0.40        1.71      1.32 o
   1  13   9        8.59        9.12      1.15 o
   2  13   9        4.34        6.73      1.61 o
   0   0  10       55.98       71.99      3.65 o
   1   0  10        0.14       -0.76      0.76 o
   2   0  10      457.06      496.36     12.54 o
   3   0  10        9.88        9.46      0.65 o
   4   0  10       78.01       81.18      3.15 o
   5   0  10        4.18        3.18      0.87 o
   6   0  10        1.26        0.43      1.50 o
   0   1  10        8.80        7.72      1.07 o
   1   1  10       24.52       24.77      0.52 o
   2   1  10      101.31       98.61      1.83 o
   3   1  10       28.93       28.39      0.84 o
   4   1  10       45.28       44.90      1.07 o
   5   1  10        3.65        4.79      0.98 o
   6   1  10        1.24        0.64      0.98 o
   0   2  10       83.68       73.41      1.95 o
   1   2  10       39.87       45.02      0.81 o
   2   2  10       64.57       68.36      1.14 o
   3   2  10       42.75       41.12      0.91 o
   4   2  10       34.21       35.34      1.04 o
   5   2  10        3.10        1.05      0.69 o
   6   2  10        3.71        3.66      0.98 o
   0   3  10       20.40       17.34      0.64 o
   1   3  10        1.90        1.75      0.28 o
   2   3  10       26.44       29.62      0.79 o
   3   3  10        6.83        5.56      0.42 o
   4   3  10       24.01       26.21      0.81 o
   5   3  10       10.50       11.15      0.94 o
   6   3  10        2.61        0.72      1.05 o
   0   4  10        0.05        0.30      0.35 o
   1   4  10       48.89       58.95      0.95 o
   2   4  10       33.10       27.41      0.90 o
   3   4  10       71.34       67.87      1.18 o
   4   4  10        9.97       12.47      0.64 o
   5   4  10        6.45        6.24      1.03 o
   6   4  10        1.70        1.36      1.20 o
   0   5  10       19.16       19.31      0.59 o
   1   5  10       24.56       25.19      0.58 o
   2   5  10      218.00      212.52      2.67 o
   3   5  10       16.51       13.07      0.50 o
   4   5  10       22.72       20.32      0.76 o
   5   5  10        0.15       -0.02      0.90 o
   6   5  10        2.96        5.39      1.29 o
   0   6  10       62.20       71.32      1.14 o
   1   6  10      154.85      156.01      1.66 o
   2   6  10      111.33      113.50      1.71 o
   3   6  10       18.57       15.96      0.54 o
   4   6  10        7.68        5.54      0.68 o
   5   6  10        1.34        1.13      0.95 o
   6   6  10        0.67        1.61      1.22 o
   0   7  10       69.80       81.79      1.51 o
   1   7  10       89.77       88.76      1.08 o
   2   7  10        3.07        1.99      0.43 o
   3   7  10       22.95       23.13      0.63 o
   4   7  10        1.20        0.34      0.55 o
   5   7  10        5.89        6.83      0.99 o
   0   8  10        0.07       -0.53      0.58 o
   1   8  10        1.32        1.01      0.36 o
   2   8  10       16.68       16.77      0.65 o
   3   8  10       19.00       21.59      0.79 o
   4   8  10        0.39       -0.66      0.66 o
   5   8  10        1.96        1.62      0.96 o
   0   9  10        0.26       -0.55      0.55 o
   1   9  10        6.28        4.95      0.45 o
   2   9  10       14.66       14.56      0.72 o
   3   9  10       14.56       16.43      0.80 o
   4   9  10        0.09       -0.40      0.94 o
   0  10  10       14.21       14.71      1.04 o
   1  10  10        1.06        0.96      0.50 o
   2  10  10        0.31       -0.66      0.66 o
   3  10  10        2.49        0.95      0.91 o
   4  10  10        0.13       -0.91      1.21 o
   0  11  10       13.50       18.20      1.17 o
   1  11  10        0.16       -0.28      0.66 o
   2  11  10       13.64       14.91      1.19 o
   3  11  10        3.10        2.34      1.09 o
   0  12  10        1.01        1.74      1.40 o
   1  12  10        1.20        0.91      0.91 o
   2  12  10        5.33        5.40      1.14 o
   0  13  10        1.87        3.32      1.57 o
   1  13  10        6.87        9.37      1.17 o
   1   0  11        9.04        8.58      0.55 o
   2   0  11        0.26       -0.54      0.91 o
   3   0  11       18.71       25.65      1.14 o
   4   0  11        7.42       12.07      3.87 o
   5   0  11        1.24        4.17      0.98 o
   6   0  11        0.02        0.43      1.50 o
   0   1  11      117.88      103.59      3.50 o
   1   1  11       66.18       65.17      1.07 o
   2   1  11      160.85      147.96      2.63 o
   3   1  11        3.60        3.24      0.36 o
   4   1  11        2.86        2.53      0.58 o
   5   1  11        0.63       -0.14      0.76 o
   6   1  11        3.79        3.54      1.13 o
   0   2  11        0.24       -0.39      0.49 o
   1   2  11       61.64       63.19      1.09 o
   2   2  11        8.42        6.78      0.38 o
   3   2  11       58.19       62.15      1.07 o
   4   2  11       75.43       81.07      1.66 o
   5   2  11       11.59       10.81      1.01 o
   6   2  11        5.97        8.17      1.37 o
   0   3  11       20.98       23.88      0.77 o
   1   3  11       23.96       19.44      0.61 o
   2   3  11       24.60       21.91      0.62 o
   3   3  11        5.31        7.80      0.61 o
   4   3  11       20.21       21.97      0.86 o
   5   3  11        4.37        3.74      0.88 o
   6   3  11        1.15        0.97      1.06 o
   0   4  11        8.73       13.12      0.64 o
   1   4  11       77.57       78.98      1.33 o
   2   4  11        7.50        7.61      0.88 o
   3   4  11        5.31        5.30      0.52 o
   4   4  11       78.82       86.78      1.82 o
   5   4  11        2.15        2.58      0.99 o
   6   4  11        2.60        3.44      1.22 o
   0   5  11       17.19       13.64      0.74 o
   1   5  11      108.11       93.62      1.35 o
   2   5  11      183.39      188.09      2.59 o
   3   5  11       11.25       13.33      0.59 o
   4   5  11        3.25        2.47      0.55 o
   5   5  11        1.53       -0.50      0.95 o
   6   5  11        0.58       -0.14      1.13 o
   0   6  11       27.85       27.43      0.82 o
   1   6  11      187.73      199.71      2.16 o
   2   6  11       25.55       24.00      0.99 o
   3   6  11        1.43        2.20      0.47 o
   4   6  11        2.00        1.47      0.72 o
   5   6  11        1.84        2.45      1.15 o
   0   7  11        0.09       -0.30      0.30 o
   1   7  11        5.24        3.85      0.38 o
   2   7  11       70.08       61.16      1.21 o
   3   7  11        3.65        2.83      0.51 o
   4   7  11        0.08       -0.66      0.66 o
   5   7  11        0.45        0.12      1.03 o
   0   8  11       16.23       12.65      0.83 o
   1   8  11       31.25       31.22      0.72 o
   2   8  11        2.22        1.92      0.56 o
   3   8  11        4.78        6.54      0.79 o
   4   8  11        0.25        0.16      0.74 o
   5   8  11        2.56        4.04      1.28 o
   0   9  11        4.64        6.34      0.72 o
   1   9  11        0.78       -0.53      0.53 o
   2   9  11        3.25        2.19      0.69 o
   3   9  11        6.36        6.67      1.03 o
   4   9  11        0.17       -0.61      1.29 o
   0  10  11        8.32       11.64      0.92 o
   1  10  11        0.71       -0.65      0.65 o
   2  10  11        4.10        5.52      0.80 o
   3  10  11        4.91        3.28      1.06 o
   4  10  11        7.58       10.30      1.27 o
   0  11  11        0.80        1.05      1.35 o
   1  11  11        5.32        4.87      0.75 o
   2  11  11        4.09        3.44      1.06 o
   3  11  11        1.04       -0.58      1.02 o
   0  12  11        3.36        6.05      1.48 o
   1  12  11        1.71        1.10      1.03 o
   2  12  11        1.50        2.86      1.34 o
   0   0  12       72.15       67.48      3.65 o
   1   0  12       67.03       63.80      1.65 o
   2   0  12        8.94       10.81      1.22 o
   3   0  12       73.75       73.34      2.03 o
   4   0  12        0.07       -0.75      0.75 o
   5   0  12        0.09       -1.50      1.50 o
   6   0  12        0.17       -1.50      1.50 o
   0   1  12       41.37       47.37      1.56 o
   1   1  12       35.82       48.65      0.90 o
   2   1  12        0.16        0.42      0.37 o
   3   1  12       40.89       45.06      1.07 o
   4   1  12       11.75       10.97      1.08 o
   5   1  12        4.77        4.02      0.91 o
   6   1  12        1.25        0.43      1.06 o
   0   2  12       23.60       20.28      0.98 o
   1   2  12       10.86        9.80      0.41 o
   2   2  12        1.39        0.93      0.36 o
   3   2  12       44.15       48.58      0.94 o
   4   2  12       16.74       18.12      0.99 o
   5   2  12        6.79        6.01      1.01 o
   6   2  12        2.66        3.77      1.28 o
   0   3  12        4.02        7.62      0.54 o
   1   3  12       22.79       24.06      0.75 o
   2   3  12       14.80       19.16      0.92 o
   3   3  12        0.05       -0.29      0.34 o
   4   3  12       38.24       34.94      1.41 o
   5   3  12        6.57        7.32      1.01 o
   6   3  12        1.35        2.89      1.28 o
   0   4  12       11.00       13.56      0.84 o
   1   4  12       26.89       25.83      0.86 o
   2   4  12       14.09       11.70      1.14 o
   3   4  12        5.25        4.86      0.62 o
   4   4  12        1.46        2.06      0.74 o
   5   4  12        3.91        3.33      1.37 o
   0   5  12       15.86       18.15      0.90 o
   1   5  12      106.31      119.33      1.97 o
   2   5  12       34.92       35.93      1.00 o
   3   5  12        4.88        4.54      0.50 o
   4   5  12       16.54       11.65      2.04 o
   5   5  12        1.16        1.83      1.40 o
   0   6  12       17.04       20.44      0.75 o
   1   6  12       39.67       39.69      0.77 o
   2   6  12       15.54       16.97      0.88 o
   3   6  12        3.39        2.56      0.48 o
   4   6  12        5.84        6.44      2.79 o
   5   6  12        1.75       -0.28      1.03 o
   0   7  12        0.00       -0.52      0.52 o
   1   7  12       27.02       25.51      0.71 o
   2   7  12        7.70        8.30      0.59 o
   3   7  12        0.50       -0.55      0.55 o
   4   7  12        0.01        0.21      1.37 o
   5   7  12        0.20       -0.97      1.37 o
   0   8  12        0.08       -0.68      0.68 o
   1   8  12        3.11        3.04      0.66 o
   2   8  12       14.75       13.23      0.88 o
   3   8  12       13.71       15.68      1.16 o
   4   8  12        6.73        6.49      1.36 o
   0   9  12        4.06        2.40      0.82 o
   1   9  12        7.16        4.09      0.72 o
   2   9  12        8.53        6.32      0.80 o
   3   9  12        1.94        1.95      1.28 o
   4   9  12        1.61        0.23      0.97 o
   0  10  12        2.16        0.95      1.23 o
   1  10  12        1.20       -0.66      0.66 o
   2  10  12        0.30       -0.86      0.86 o
   3  10  12        1.63        1.96      2.19 o
   0  11  12        0.62        0.94      1.32 o
   1  11  12        1.60        1.21      0.97 o
   2  11  12        5.66        5.38      1.29 o
   0  12  12        0.43       -1.35      1.35 o
   1  12  12        5.79        5.10      1.17 o
   1   0  13       62.03       48.09      1.76 o
   2   0  13       46.55       50.90      2.50 o
   3   0  13        0.74        1.07      1.17 o
   4   0  13        1.31        0.73      1.29 o
   5   0  13        1.01       -1.50      1.50 o
   0   1  13        5.08        7.29      0.81 o
   1   1  13       25.52       29.64      0.65 o
   2   1  13       14.94       16.88      0.79 o
   3   1  13        0.46        0.53      0.45 o
   4   1  13        5.84        3.71      0.79 o
   5   1  13        7.92       10.21      1.52 o
   0   2  13        4.36        7.18      0.70 o
   1   2  13       31.59       28.59      0.75 o
   2   2  13        3.40        6.12      0.46 o
   3   2  13       37.93       45.54      1.04 o
   4   2  13       11.47        9.99      0.85 o
   5   2  13        5.44        6.45      1.01 o
   0   3  13        2.06        1.66      0.99 o
   1   3  13        4.59        6.15      0.61 o
   2   3  13        6.54        7.37      0.43 o
   3   3  13        5.07        6.40      0.67 o
   4   3  13        5.63        5.96      0.96 o
   5   3  13        2.26        2.24      1.28 o
   0   4  13       15.07       10.07      0.66 o
   1   4  13        2.58        2.11      0.67 o
   2   4  13        6.96        5.37      0.57 o
   3   4  13        9.32       10.39      0.73 o
   4   4  13       19.72       18.53      1.27 o
   5   4  13        4.89        2.04      1.37 o
   0   5  13       20.02       18.12      0.96 o
   1   5  13       36.26       37.67      0.87 o
   2   5  13       11.94       12.16      0.76 o
   3   5  13        0.54        0.68      0.57 o
   4   5  13        0.91       -0.49      1.28 o
   5   5  13        2.25        0.75      1.37 o
   0   6  13       57.96       46.85      1.34 o
   1   6  13       26.68       27.38      0.89 o
   2   6  13        4.93        2.56      0.54 o
   3   6  13        2.27        1.29      0.81 o
   4   6  13        0.45       -1.38      1.44 o
   5   6  13        1.41        2.17      1.44 o
   0   7  13       33.72       39.34      1.45 o
   1   7  13        5.79        4.01      0.56 o
   2   7  13       25.26       27.10      1.02 o
   3   7  13        9.72        7.52      0.86 o
   4   7  13        0.42        0.25      1.44 o
   0   8  13        3.10        2.72      1.19 o
   1   8  13        3.76        3.88      0.74 o
   2   8  13        7.05        8.12      0.83 o
   3   8  13        5.75        5.01      1.31 o
   4   8  13        0.35        0.11      1.52 o
   0   9  13        8.51        9.05      1.48 o
   1   9  13        5.29        5.17      0.77 o
   2   9  13        1.63       -0.06      0.74 o
   3   9  13       10.49       12.50      1.69 o
   0  10  13        2.85        2.89      1.44 o
   1  10  13        0.51       -0.57      0.86 o
   2  10  13        1.08       -0.47      0.98 o
   3  10  13        0.74        1.06      1.43 o
   0  11  13        0.38       -1.39      1.39 o
   1  11  13        0.72       -0.30      0.96 o
   0   0  14       13.41        7.09      1.93 o
   1   0  14        4.27        6.65      0.57 o
   2   0  14       32.55       38.61      2.28 o
   3   0  14       65.91       63.67      1.94 o
   4   0  14        0.22       -0.86      1.72 o
   5   0  14        0.03       -0.43      1.93 o
   0   1  14        5.50        5.29      0.82 o
   1   1  14        6.34        6.10      0.52 o
   2   1  14       20.88       17.94      1.01 o
   3   1  14       13.25       14.09      0.62 o
   4   1  14        0.12       -0.70      0.70 o
   5   1  14        2.90        1.77      1.28 o
   0   2  14       16.49       22.02      1.60 o
   1   2  14        4.85        8.11      0.43 o
   2   2  14       13.07       15.59      0.70 o
   3   2  14       18.47       14.96      0.78 o
   4   2  14        5.77        6.82      0.98 o
   5   2  14        5.67        6.53      1.52 o
   0   3  14        1.44        1.56      0.61 o
   1   3  14        1.20        1.06      0.56 o
   2   3  14        2.77        2.92      0.57 o
   3   3  14       20.25       19.16      0.91 o
   4   3  14       13.63       13.18      1.12 o
   5   3  14        0.88        1.40      1.37 o
   0   4  14       15.00       16.73      1.15 o
   2   4  14        1.40        1.18      0.57 o
   3   4  14       19.86       14.73      1.30 o
   4   4  14        1.93        1.50      1.37 o
   5   4  14        0.48        1.40      1.37 o
   0   5  14       23.34       25.72      1.04 o
   1   5  14       12.12       13.28      0.68 o
   2   5  14        0.01       -0.47      0.57 o
   3   5  14        5.58        7.50      1.17 o
   4   5  14        2.27        0.54      1.40 o
   5   5  14        0.75        0.43      1.52 o
   0   6  14       10.38       16.14      1.27 o
   1   6  14       10.00       10.27      0.71 o
   2   6  14       27.48       24.38      0.93 o
   3   6  14        0.53       -0.61      0.94 o
   4   6  14        0.35        0.75      1.52 o
   0   7  14        1.48        1.37      1.20 o
   1   7  14        9.95        7.97      0.79 o
   2   7  14       14.02       12.62      1.05 o
   3   7  14       13.88       11.16      1.74 o
   4   7  14        0.36        0.00      1.52 o
   0   8  14        0.59       -1.54      1.54 o
   1   8  14        1.34       -0.07      0.84 o
   2   8  14       17.34       17.69      1.09 o
   3   8  14       10.15        9.46      1.89 o
   0   9  14        4.08        5.18      1.40 o
   1   9  14        1.23       -0.80      0.92 o
   2   9  14        1.08       -0.98      0.98 o
   3   9  14        4.77        3.61      1.53 o
   0  10  14        0.94       -0.77      1.33 o
   1  10  14        0.56       -0.88      0.93 o
   2  10  14        0.13       -0.93      1.21 o
   1   0  15        0.05       -1.07      1.07 o
   2   0  15        0.17       -1.19      1.19 o
   3   0  15        2.69        4.52      0.96 o
   4   0  15        5.86        5.37      2.15 o
   5   0  15        0.02        1.72      1.93 o
   0   1  15       16.83       11.59      0.96 o
   1   1  15        2.68        1.68      0.59 o
   2   1  15       22.91       16.89      1.04 o
   3   1  15        6.28        6.06      0.75 o
   4   1  15        2.48        3.59      1.44 o
   5   1  15        5.75        6.96      1.59 o
   0   2  15       16.37       17.96      0.91 o
   1   2  15        4.10        2.87      0.54 o
   2   2  15        4.36        6.48      0.81 o
   3   2  15        1.87        2.50      0.73 o
   4   2  15        2.13        3.98      1.61 o
   5   2  15        0.63        1.43      1.44 o
   0   3  15        1.84        0.99      0.56 o
   1   3  15       18.98       14.42      0.74 o
   2   3  15        8.11        8.69      0.89 o
   3   3  15        5.08        5.96      0.88 o
   4   3  15        2.55        1.67      1.18 o
   5   3  15        0.11       -1.07      1.37 o
   0   4  15        6.57        8.12      0.92 o
   1   4  15       13.25       14.92      0.83 o
   2   4  15        3.78        4.54      0.80 o
   3   4  15        3.25        1.54      0.75 o
   4   4  15        4.28        3.57      1.72 o
   0   5  15       30.70       30.14      1.54 o
   1   5  15       12.55        8.68      0.75 o
   2   5  15        4.16        4.22      0.87 o
   3   5  15        4.83        5.58      1.14 o
   4   5  15        1.26        2.00      1.44 o
   0   6  15        0.04       -1.44      1.44 o
   1   6  15        3.86        5.85      0.84 o
   2   6  15       17.42       15.12      1.07 o
   3   6  15       11.06       11.60      1.89 o
   4   6  15        3.65        3.24      1.83 o
   0   7  15        0.11       -0.69      1.44 o
   1   7  15        1.68       -0.12      1.07 o
   2   7  15        8.57        6.44      0.95 o
   3   7  15        2.56        3.44      1.82 o
   0   8  15        0.81       -1.50      1.50 o
   1   8  15        3.09        2.01      1.17 o
   2   8  15        7.97       10.48      1.53 o
   3   8  15        2.40        0.86      1.74 o
   0   9  15        5.88        5.18      1.39 o
   1   9  15        0.21       -0.93      0.96 o
   2   9  15        2.51        1.64      1.48 o
   0  10  15        3.19        0.28      1.45 o
   1  10  15        5.17        1.93      2.58 o
   0   0  16        0.81       -1.50      1.50 o
   1   0  16        0.66       -1.22      1.22 o
   2   0  16        5.61        4.62      1.37 o
   3   0  16        0.03       -1.03      1.03 o
   4   0  16        7.58        6.88      2.36 o
   0   1  16        0.00       -1.18      1.22 o
   1   1  16        2.02        1.63      0.71 o
   2   1  16        3.39        3.49      0.82 o
   3   1  16        7.57        7.56      1.22 o
   4   1  16        3.02        3.38      1.59 o
   0   2  16        8.43       10.53      1.21 o
   1   2  16        3.58        3.11      0.85 o
   2   2  16        7.77        7.78      0.93 o
   3   2  16        8.89        8.39      1.18 o
   4   2  16        3.06        2.69      1.52 o
   0   3  16       26.68       38.85      2.44 o
   1   3  16        4.38        6.18      0.81 o
   2   3  16        0.09        0.13      0.73 o
   3   3  16        1.06        0.04      0.76 o
   4   3  16        2.26        0.97      1.52 o
   0   4  16        0.00        1.12      0.84 o
   1   4  16        9.48       10.79      1.26 o
   2   4  16        4.16        4.29      0.85 o
   3   4  16        2.36        0.43      1.52 o
   4   4  16        2.30       -0.14      3.01 o
   0   5  16        0.19        0.79      0.75 o
   1   5  16        0.69       -0.12      1.01 o
   2   5  16        2.52        3.45      0.84 o
   3   5  16        0.86       -1.03      1.59 o
   4   5  16        1.43        2.35      2.47 o
   0   6  16        0.83        0.19      1.50 o
   1   6  16        2.60        1.31      1.10 o
   2   6  16        1.32        1.24      1.07 o
   3   6  16        3.82        3.22      1.82 o
   0   7  16        4.28        2.71      1.59 o
   1   7  16        1.83        1.11      1.15 o
   2   7  16        4.78        4.32      1.48 o
   3   7  16        1.27       -1.25      1.74 o
   0   8  16        1.10       -1.29      1.52 o
   1   8  16        5.33        4.27      1.30 o
   2   8  16        1.80       -0.90      1.74 o
   0   9  16        0.38        2.47      1.82 o
   1   9  16        2.46        0.70      1.17 o
   1   0  17        0.83        1.62      1.34 o
   2   0  17       11.70       14.46      1.35 o
   3   0  17        1.95        6.23      2.58 o
   4   0  17        1.52       -1.72      2.15 o
   0   1  17        0.31       -1.28      1.28 o
   1   1  17        0.65       -0.91      0.91 o
   2   1  17        2.37       -0.64      0.84 o
   3   1  17        0.60        0.35      1.72 o
   4   1  17        0.78        1.03      1.59 o
   0   2  17       10.43        7.50      1.83 o
   1   2  17        5.61        4.32      1.10 o
   2   2  17        9.20       12.34      1.01 o
   3   2  17        0.85        0.99      1.59 o
   4   2  17        0.63       -0.11      2.26 o
   0   3  17        9.02       10.00      2.36 o
   1   3  17       14.08       19.61      1.45 o
   2   3  17        3.10        2.07      1.10 o
   3   3  17        2.10        1.96      1.61 o
   0   4  17       33.49       32.06      2.43 o
   1   4  17        2.43        3.12      1.07 o
   2   4  17        0.18        0.33      0.99 o
   3   4  17        5.88        6.76      2.26 o
   0   5  17        0.20       -1.44      1.44 o
   1   5  17        2.50        2.53      1.12 o
   2   5  17        1.37        0.74      1.05 o
   3   5  17        2.66        2.69      1.82 o
   0   6  17        0.12       -0.25      1.44 o
   1   6  17        0.15       -0.74      1.24 o
   2   6  17        0.73       -1.61      1.61 o
   0   7  17        0.93       -1.34      1.74 o
   1   7  17        0.49        0.30      1.11 o
   2   7  17        2.47        1.24      1.89 o
   0   8  17        0.57       -0.98      1.65 o
   1   8  17        0.66       -0.43      2.36 o
   0   0  18        0.82       -1.50      2.15 o
   1   0  18        0.10       -1.37      1.37 o
   2   0  18        2.28        0.60      1.44 o
   3   0  18        0.45        1.93      2.36 o
   0   1  18        0.09       -2.07      2.36 o
   1   1  18        3.73        1.03      0.98 o
   2   1  18        1.47       -0.51      1.04 o
   3   1  18        7.32        6.71      1.89 o
   0   2  18        0.63        0.96      1.44 o
   1   2  18        1.10        2.68      1.07 o
   2   2  18        3.46        4.59      1.15 o
   3   2  18        3.20        2.36      1.67 o
   0   3  18       14.65       20.07      2.13 o
   1   3  18        2.74        5.32      1.16 o
   2   3  18        0.98        2.30      1.59 o
   3   3  18        0.92       -1.00      1.59 o
   0   4  18        0.28        1.50      1.72 o
   1   4  18        2.28        5.55      1.23 o
   2   4  18        2.74        1.48      1.74 o
   0   5  18        0.34       -1.44      1.44 o
   1   5  18        1.13        0.00      1.10 o
   2   5  18        1.05       -0.54      2.47 o
   0   6  18        0.02       -1.29      1.52 o
   1   6  18        0.98        0.45      1.21 o
   1   0  19        0.32        0.76      1.44 o
   2   0  19        0.05        1.50      2.36 o
   0   1  19        0.39       -0.54      1.37 o
   1   1  19        2.77        2.14      1.15 o
   2   1  19        0.37        0.50      1.59 o
   0   2  19        2.29        3.46      2.04 o
   1   2  19        0.69        1.88      1.15 o
   2   2  19        1.50        1.72      1.67 o
   0   3  19        0.94        2.13      1.65 o
   1   3  19        6.03        4.21      1.26 o
   2   3  19        1.18        0.91      1.59 o
   0   4  19        4.86        6.62      1.89 o
   1   4  19        1.20        2.49      1.23 o
   0   5  19        1.01       -1.82      2.26 o
   0   0  20        6.01       12.68      2.79 o
   1   0  20        1.07       -0.86      2.26 o
   0   1  20        2.64        4.08      1.82 o
   0   2  20        2.37        1.93      1.74 o
 
